# Supplementary material for: Gastric Cancer Actively Remodels Mechanical Microenvironment to Promote Chemotherapy Resistance via MSCs‐Mediated Mitochondrial Transfer
Source: Adv Sci (Weinh). 2024 Oct 11;11(47):2404994. doi: 10.1002/advs.202404994 (PMC11653701; doi:10.1002/advs.202404994)
Supplement: Supplementary file 2 — Supplemental Table 1 [file ADVS-11-2404994-s002.xlsx]

## Sheet: Figure 1
F	Vehicle	OXA
	23.724	55.899
	26.67	53.32
	46.217	55.134
G		Vehicle			OXA
	COX4	0.939069	0.918479	1.14245	5.42558	4.52886	5.20464
	Tom20	0.972287	1.02471	1.003	2.25254	2.42779	3.16275
H		Vehicle			OXA
		P1	P2	P3	P1	P2	P3
	PGC-1α	31.6036	28.015	31.4775	31.1525	29.6461	31.4245
		31.0889	28.8248	31.4472	31.1185	29.4364	31.5059
		31.4933	28.4992	31.2074	31.4103	29.7015	31.7487
		31.3953	28.4463	31.3774	31.2271	29.5947	31.5597
	NRF1	30.2627	26.4956	27.7972	29.8591	27.8542	27.652
		29.8784	26.066	28.5578	29.6951	27.543	27.5838
		30.5524	26.4536	27.8978	30.0845	27.505	27.8692
		30.2312	26.3384	28.0843	29.8795	27.6341	27.7017
	TFAM	31.1169	27.9241	30.7996	31.4526	28.8952	30.3579
		31.0016	27.106	30.6668	31.3115	28.5121	30.7396
		31.3152	27.4246	30.9518	31.1868	28.7517	30.7543
		31.1446	27.4849	30.806	31.317	28.7196	30.6172
	GAPDH	21.479	19.8602	20.0099	21.0956	21.3429	19.8391
		21.2729	19.9732	19.7855	21.2527	21.0332	19.7106
		21.3582	20.0619	19.6418	21.3706	21.1666	19.6293
I		Vehicle	OXA
	PGC-1α	98.936	81.279
		100.822	82.827
		72.722	100.404
	TFAM	53.898	72.903
		63.378	65.187
		34.935	36.953

## Sheet: Figure 2
E	AGS	AGS+HUVEC	AGS+PBMC	AGS+MSC
	806	71727	235378	2250000
	725	70096	234293	2280000
	724	77873	233593	2290000
	HGC-27	HGC-27+HUVEC	HGC-27+PBMC	HGC-27+MSC
	1259	134426	343695	3450000
	1664	148205	343552	3490000
	773	139144	350291	3410000
F	HGC-27	Coculture	HGC-27+Mito
	12166	2220000	4800000
	18586	2270000	4750000
	12135	2280000	4840000
G	Coculture	Coculture+OXA
	1.032	1.493
	1.502	4.261
	2.503	4.703
	2.793	5.652
	2.8	5.785
	3.069	6.244
	3.497	6.334
	4.187	6.487
	4.32	6.933
	4.356	7.649
	4.46	7.764
	4.624	8.967
	4.756	9.531
	4.868	10.458
	4.906	10.689
	5.34	11.038
	5.72	12.399
	5.827	13.66
	5.954	13.703
	6.021	14.2
	6.688	15.302
	6.762	15.386
	7.258	16.445
	8.853	19.043
	10.678	20.661
	13.188	20.885
H		Coculture			Coculture+OXA
	AGS	312323	301626	297355	378353	368734	362481
	HGC-27	363180	358885	354927	432000	443000	437000
J	Coinjection	Coinjection+OXA
	11.0 %	21.5 %
	10.9 %	22.9 %
	10.3 %	24.3 %
	10.8 %	24.5 %
	5.13 %	24.4 %
	5.03 %	25.5 %
M	Coinjection	Coinjection+OXA
	26.194	55.577
	34.758	56.479
	23.5	95.194
	47.748	53.18
	27.727	65.749
	36.227	75.396
	21.16	82.863
	21.933	83.239
	27.021	67.598
	33.482	64.943
	33.666	90.655
	30.667	86.418
	32.404	99.891
	39.284	93.459
	33.576	68.178
	33.233	58.456
	34.263	91.475
	34.193	50.314
	35.28	69.233
	49.887	83.905
	28.689	68.13
	28.487	71.439
	30.978	90.835
	34.106	97.463
	30.2	52.755
	44.163	72.855
	30.444	62.231
	24.252	53.686
	45.323	96.791
	30.011	84.636
	46.637	88.289
	43.598	76
	45.406	86.671
	46.089	60.527
	25.726	97.306
	47.513	87.681
	22.99	81.06
	26.5	61.745
	48.567	60.968
	28.009	65.585
	38.833	79.76
	46.006	96.847
	39.022	55.186
	34.551	80.378
	39.956	95.139
	33.164	52.373
	30.607	78.632
	40.228	91.102
	26.889	80.704
	30.319	58.957
	40.455	79.188
	35.243	75.328
	34.083	56.088
	46.421	55.391
	43.573	60.665
	27.648	97.431
	26.458	50.38
	48.702	92.459
	22.679	73.816
	41.322	82.339
	44.339	67.289
	36.904	88.305
	37.71	82.428
	30.57	54.925
	46.388	96.704
	26.393	50.891
	43.997	50.587
	20.731	75.908
	41.945	51.648
	42.516	59.398
	26.25	70.814
	24.085	74.388
	36.04	92.882
	20.708	93.483
	48.647	64.25
	24.696	99.83
	36.393	52.894
	28.055	89.956
	43.084	68.236
	45.461	71.878
	24.709	83.989
	23.545	52.874
	33.853	93.79
	40.57	96.095
	25.663	76.139
	29.214	69.892
	37.974	78.775
	47.796	59.131
	28.102	96.468
	21.718	99.905
	33.112	57.531
	48.775	58.355
	29.33	78.579
	32.288	82.727
	37.641	99.292
	45.925	93.177
	43.956	93.114
	43.937	98.371
	74.867	116.358
	40.682	126.123
	41.105	100.949
	40.115	157.714
	44.324	141.379
	40.855	139.691
	48.186	150.254
	47.477	104.226
	41.989	130.499
	62.853	115.982
	47.07	97.495
	37.793	125.177
	45.975	155.571
	41.919	100.638
	40.999	98.524
	45.865	140.02
	58.388	128.075
	45.01	140.264
	40.398	92.841
	48.5	132.63
	41.985	132.256
	48.917	150.777
	60.653	96.243
	39.936	90.178
	47.429	170.583
	46.749	105.449
	39.844	132.255
	50.575	101.642
	42.264	108.487
	38.261	137.874
	62.251	99.882
	46.452	87.591
	44.825	104.524
	38.19	125.012
	43.626	99.466
	49.936	99.693
	43.866	110.473
	44.061	136.585
	42.514	119.987
	46.698	109.146
	52.317	122.175
	45.95	167.51
	54.63	93.873
	68.704	109.656
	51.15	143.673
	48.867	117.12
	51.206	113.316
	46.96	146.809
	58.786	102.609
	49.383	98.612
	47.589	109.403
	45.495	111.752
	55.564	169.378
	52.336	116.032
	47.096	105.681
	70.15	138.151
	41.211	93.663
	52.506	136.674
	42.441	133.083
	48.005	98.045
	46.855	123.569
	41.758	168.898
	85.609	96.696
	40.01	147.562
	49.832	144.676
	41.535	118.13
	73.718	135.372
	49.383	113.082
	43.677	129.448
	48.253	112.013
	52.802	101.722
	53.921	129.713
	50.161	113.171
	49.461	130.452
	53.291	128.109
	49.324	112.381
	63.485	115.392
	51.689	112.45
	57.168	110.568
	51.504	159.262
	54.491	109.499
	48.071	119.297
	54.448	122.639
	56.898	104.244
	53.515	104.19
	63.708	115.188
	48.959	141.197
	51.07	95.869
	53.358	94.075
	56.004	92.957
	52.194	106.694
	49.683	103.241
	57.756	53.239
	57.516	61.397
	49.925	62.883
	51.413	55.105
	49.25	52.332
	59.667	53.266
	56.18	55.571
	53.623	48.486
	55.109	53.552
	54.674	53.404
	59.025	57.417
	51.11	54.652
	58.677	59.949
	48.875	67.19
	58.61	49.41
	49.755	54.881
	51.325	78.824
	51.223	55.582
	55.399	55.711
	51.629	55.334
	58.21	53.034
	57.556	56.456
	51.655	57.858
	51.704	58.512
	50.944	53.955
	60.836	51.629
	78.438	62.089
	63.063	51.648
	57.094	54.266
	52.656	59.706
	50.99	55.312
	61.221	53.896
	52.905	52.284
	50.554	66.007
	49.662	55.625
	54.718	64.305
	50.484	55.43
	50.017	52.844
	68.01	50.592
	59.214	57.115
	50.946	58.428
	57.577	66.093
	52.416	62.774
	60.269	54.485
	55.306	58.842
	51.942	72.727
	54.359	60.121
	54.711	70.206
	53.707	74.639
	42.808	54.877
	39.132	64.438
	53.237	57.71
	45.149	55.59
	47.75	71.067
	50.229	52.787
	46.235	53.962
	48.325	67.228
	49.798	60.968
	41.632	52.219
	56.335	60.555
	54.475	51.436
	38.369	52.053
	44.799	50.55
	44.43	53.291
	48.534	52.932
	46.678	55.301
	41.157	59.523
	46.787	54.76
	44.097	62.349
	46.319	52.47
	47.078	57.314
	39.738	53.428
	45.074	52.963
	47.019	58.581
	48.188	49.648
	45.91	59.307
	56.334	53.381
	46.612	52.878
	44.008	53.608
	41.395	52.527
	52.699	51.16
	42.482	65.109
	51.036	53.455
	41.942	53.947
	56.204	53.684
	46.436	54.235
	40.629	54.537
	41.061	51.039
	39.306	56.11
	43.163	55.827
	45.382	81.523
	40.701	77.66
	41.952	89.682
	39.615	77.643
	43.8	80.923
	43.31	65.163
	42.303	64.307
	38.622	65.185
	51.469	66.948
	42.993	67.292
	44.042	67.087
	42.416	80.004
	42.736	69.859
	50.384	79.853
	45.564	111.201
	57.499	82.734
	51.419	64.27
	42.552	59.485
	45.099	60.804
	36.67	74.486
	66.459	62.967
	44.845	74.053
	38.108	71.471
	40.45	78.439
	39.068	73.349
	41.612	78.666
	42.817	56.851
	44.472	82.534
	40.786	65.691
	45.836	64.665
	40.634	64.128
	47.973	78.597
	41.048	65.74
	37.656	92.37
	42.483	66.588
	44.941	80.579
	43.852	68.158
	37.788	58.894
	39.542	57.672
	40.841	74.756
	40.166	64.7
	40.382	73.915
	38.914	65.714
	40.289	65.978
		69.663
		60.162
		69.613
		75.598
		80.708
		72.681
		66.581
		67.22
L	Coinjection	Coinjection+OXA
	14.06	68.75
	30.3	82.98
	28.89	78.57
	46.939	92.5
	35.417	69.32
	33.333	66.67

## Sheet: S2
C	AGS+HUVEC	AGS+PBMC	AGS+MSC		HGC-27+HUVEC	HGC-27+PBMC	HGC-27+MSC
	4.316	0.8	7.256		3.133	2.273	13.14
	6.018	0.699	2.836		3.309	6.836	6.193
	1.659	2.934	3.362		5.341	4.317	6.313
	1.623	3.437	3.322		2.333	4.025	5.24
	1.828	3.618	9.657		3.008	5.548	9.171
	2.03	2.568	18.774		5.544	4.475	12.463
	1.117	3.359	10.496		1.837	1.485	13.462
	4.186	2.392	5.872		1.333	2.557	1.77
	4.554	6.117	5.183		1.646	4.638	3.556
	5.471	6.365	4.59		1.148	3.778
	3.847	6.98	7.244		1.837	11.576
	6.286	5.824			1.333	4.316
	4.4	4.537			1.646	6.018
	7.866	2.271			1.148
	3.597	2.832			1.105
	3.25	2.857			1.016
	4.707	4.826			1.297
	5.521	4.025			1.628
	3.738
	4.423
	5.267
D	Media	Mito
	16.6	1365.7
	20.6	1315.7
	18.3	1341.4
E	Vehicle	Coculture	Coculture+Mito
AGS	1331	218645	6580000
	1352	217288	6520000
	1356	214371	6560000

## Sheet: Figure 3
A		Coculture			Coculture+OXA			Coculture+OXA+cytoD			Coculture+OXA+18-α-GA			Coculture+OXA+Dynasore
	AGS	312323	301626	297355	378353	368734	362481	379011	382335	391039	427000	421000	411000	298903	303213	293002
	HGC-27	363180	358885	354927	432000	443000	437000	542000	522000	535000	481000	482000	478000	361106	348482	350297
D	AGS			HGC-27
	MSC	Coculture	Coculture+OXA	MSC	Coculture	Coculture+OXA
	2.25608	4.83171	19.5002	1.11861	6.21627	16.1297
	0.613752	5.20157	20.042	0.968931	4.55348	12.7525
	0.130164	6.05756	19.7087	0.912456	5.41969	12.907
E		Vehicle	OXA	MSC	MSC+Dyn
	AGS	8.21	62.51	28.24	39.649
		7.26	51.648	18.03	39.225
		6.21	55.305	18.69	44.124
		Vehicle	OXA	MSC	MSC+Dyn
	HGC-27	9.235	53.631	25.035	43.022
		7.028	53.356	24.898	42.288
		6.85	52.358	24.871	39.968
F	Coculture	Coculture+OXA	Coculture+OXA+Dyn
	1030000	3570000	2470000
	1440000	4780000	2950000
	1490000	5440000	3010000

## Sheet: S3
A	Control	OXA
AGS	2.391	9.528
	2.283	9.515
	1.44	8.752
	3.749	11.045
	4.931	15.604
	7.965	14.608
	4.61	12.546
		11.405
		15.889
		10.972
		24.313
		4.539
		10.072
		8.994
B	Control	OXA		Control	OXA
AGS	5.064	5.886	HGC-27	1.922	3.423
	4.488	6.104		1.922	3.471
	4.64	3.637		2.306	3.338
	4.599	4.845		2.143	3.449
	4.581	5.11		2.554	3.512
	4.696	5.036		2.663	2.959
	4.845	4.145		3.701	6.648
	3.994	5.286		3.431	4.204
	3.569	4.69		2.721	3.71
	4.104	4.243		3.816	4.499
	4.075	4.552		2.224	3.146
	5.251	5.219		1.295	3.422
	3.35	2.611		1.798	3.484
	3.822	3.331		1.039	3.02
	4.505	2.872		1.698	2.249
	4.416	2.598		2.398	2.918
	4.231	3.663		2.333	3.091
	3.578	2.463		2.326	3.045
	3.09	5.333		2.298	2.941
	2.965	6.342		3.04	2.895
	3.82	3.572		2.634	2.251
	4.058	3.803		1.954	1.381
	5.007	5.474		1.064
	4.119	4.042		1.693
	4.225	3.624		1.643
	4.563	2.798		1.712
	4.745	3.086		1.733
	4.587	4.499		3
	4.894	4.408		5.764
	4.207			5.667
	4.375			4.917
	4.397			4.704
	4.876			6.877
	4.593			7.332
	4.354			5.861
				3.909
				3.996
				4.056
				5.89
				4.691
				5.02
				4.469
				5.159
				2.726
				3.054
				4.266
				3.471
C	Control	OXA		Control	OXA
AGS	13.743	20.011	HGC-27	25.917	22.976
	10.196	19.265		19.824	13.811
	12.094	17.698		32.23	13.141
	11.538	21.112		18.631	14.436
	11.613	19.471		24.226	11.947
	12.5	21.579		16.513	19.615
	12.97	19.017		22.062	17.71
	9.705	17.842		16.84	35.178
	16.06	20.218		17.46	21.626
	16.988	21.527		22.409	19.381
	12.907	18.92		21.253	19.105
	14.343	16.657		11.518	18.31
	14.216	17.447		10.569	19.626
	12.19	17.864		12.342	19.414
	16.766	22.719		14.108	28.395
	21.82	25.006		16.999	16.711
	15.097	19.163		17.669	31.208
	13.318	28.202		17.67	16.87
	16.299	19.963		11.883	22.596
	14.45	20.403		16.778	21.691
	15.422	20.147		8.039	18.749
	17.722	20.745		8.437	19.211
	15.427	19.437		8.47	16.987
	12.648	19.331		18.172	16.788
	27.137	28.411		13.691	19.482
	13.768	20.262		10.251	16.549
	14.113	23.396		12.279	35.609
	13.394	20.921		9.749	17.892
	12.6	25.443		10.038	17.225
	16.084	21.062		9.741	17.476
	26.392	22.865		11.115	17.453
	26.326	18.906		10.769	18.501
	25.321	19.875		9.97	24.321
	22.984	18.698		11.882	22.126
	14.951	20.089		12.108	16.669
	12.171	17.851		14.064	18.855
	13.259	18.959		35.439	17.65
	14.741	17.788		12.724	16.294
	15.023	18.937		10.552	17.157
	14.949	17.247		15.724	18.274
	15.359	19.794		9.615	22.987
	14.57	17.738		12.088	17.812
	18.125	18.38		12.493	16.545
	17.558	22.812		22.047	52.741
	16.631	14.994		20.107	28.829
	29.222	10.252		27.333	17.117
	14.415	12.27		25.328	17.174
	17.099	10.836		18.499	16.802
	19.451	12.099		22.511	26.623
	15.83	12.139		22.066	19.617
	18.03	10.231		20.235	20.174
	15.633	10.174			37.248
	13.436	28.672			22.392
	12.11	20.232			30.872
	12.1	12.691			30.335
	14.512	15.913			20.538
	12.101	14.749			19.307
	12.616	13.703			21.793
	16.724	14.78			3.321
	15.733	12.651			2.94
	11.457	12.378			3.559
	12.196	14.679			3.648
	13.412	10.869			2.826
	12.923	11.776			3.139
	11.441	11.773			2.628
	13.355	11.256			3.036
	14.163	10.946			4.079
	12.234	11.122			2.991
	11.627	14.511			9.641
	12.171	13.498			6.539
	11.519	13.395			3.05
	13.26				3.323
	24.649				3.371
	12.775
	15.012
	12.974
	19.153
	15.36
	21.546
	16.76
	15.644
	25.614
	25.403
	25.298
	19.29
	15.468
	20.637
	13.335
	16.733
	41.246
	17.914
	13.199
	11.524
	20.064
	12.3
	11.889
	11.821
	12.297
	18.14
	12.761
	11.209
	11.203
	14.215
	12.137
	15.097
	11.765
	11.875
	11.598
	12.384
	12.079
	12.431
	11.386
	11.196
	12.604
	15.768
	25.647
	12.162
	16.262
	13.745
	12.048
	12.873
	27.936
	21.706
	21.116
	21.32
	21.678
	22.597
	25.544
	22.058
	19.78
	19.538
	18.828
	22.928
	22.188
	22.23
	23.251
	22.042
	19.619
	24.294
	19.091
	21.593
D	Coculture	Coculture+OXA		Coculture	Coculture+OXA
AGS	2472	2147		369957	343559
	2442	2251		341167	358208
	2250	2183		345955	360534

## Sheet: Figure 4
B
	Coculture	Coculture+OXA		Coculture	Coculture+OXA
AGS	0.13	0.65	HGC-27	0.2	0.3
	0.48	0.73		0.17	0.3
	0.05	0.36		0.24	0.49
	0.29	0.42		0.12	0.08
	0.39	0.57		0.21	0.51
	0.58	0.37		0.14	0.44
	0.56	0.6		0.06	0.34
		0.59		0.26	0.39
		0.6		0.06	0.48
				0.15	0.47
				0.16	0.54
				0.13	0.48
				0.06	0.57
				0.18	0.44
				0.23	0.29
				0.36	0.28
				0.17
				0.11
				0.15
				0.16
				0.33
				0.38
D	Coinjection	Coinjection+OXA
	0.2	0.62
	0.33	0.67
	0.34	0.68
	0.39	0.74
	0.43	0.79
	0.44	0.79
	0.46	0.8
	0.46	0.8
	0.61	0.83
	0.61	0.84
	0.67	0.89
	0.74	0.89
	0.77	0.9
	0.79	0.91
	0.8	0.91
	0.81	0.91
	0.81	0.92
	0.83	0.92
	0.84	0.93
	0.85	0.93
	0.85	0.95
	0.86	0.97
	0.86	0.81
	0.87	0.81
	0.87	0.83
	0.88	0.85
	0.88	0.87
	0.92	0.87
	0.93	0.88
	0.4	0.88
	0.41	0.89
	0.44	0.89
	0.54	0.9
	0.56	0.9
	0.6	0.92
	0.61	0.92
	0.62	0.92
	0.64	0.93
	0.65	0.93
	0.66	0.94
	0.68	0.94
	0.72	0.97
	0.75	0.49
	0.78	0.54
	0.79	0.57
	0.8	0.6
	0.8	0.72
	0.81	0.74
	0.81	0.78
	0.83	0.79
	0.84	0.79
	0.86	0.82
	0.88	0.83
	0.92	0.83
	0.96	0.86
	0.97	0.87
	0.14	0.88
	0.28	0.88
	0.47	0.89
	0.49	0.89
	0.5	0.9
	0.51	0.91
	0.53	0.91
	0.57	0.91
	0.71	0.91
	0.72	0.91
	0.77	0.91
	0.79	0.91
	0.81	0.91
	0.84	0.92
	0.92	0.92
	0.94	0.92
	0.95	0.92
	0.04	0.92
	0.13	0.92
	0.15	0.93
	0.32	0.93
	0.86	0.93
	0.12	0.93
	0.44	0.94
	0.04	0.94
	0.41	0.95
	0.3	0.95
	0.05	0.96
	0.67	0.25
	0.24	0.32
	0.71	0.49
	0.5	0.73
	0.17	0.76
	0.5	0.77
	0.14	0.82
	0.65	0.83
	0.33	0.84
	0.01	0.85
	0.8	0.86
	0.34	0.88
	0.98	0.89
	0.76	0.89
	0.28	0.89
	0.22	0.89
	0.3	0.9
	0.61	0.9
	0.69	0.91
	0.48	0.91
	0.24	0.93
	0.12	0.93
	0.89	0.94
	0.91	0.95
	0.95	0.95
	0.74	0.25
	0.13	0.42
	0.41	0.86
	0.73	0.87
	0.11	0.87
	0.81	0.89
	0.33	0.89
	0.42	0.9
	0.96	0.91
	0.55	0.92
	0.3	0.92
	0.65	0.92
	0.09	0.93
	0.39	0.93
	0.38	0.93
	0.85	0.93
	0.67	0.93
	0.65	0.94
	0.35	0.96
	0.04	0.96
	0.12	0.96
	0.16	0.96
	0.43	0.96
	0.07	0.57
	0.25	0.71
	0.34	0.74
	0.64	0.84
	0.98	0.85
	0.95	0.85
	0.79	0.87
	0.83	0.89
	0.19	0.89
	0.2	0.9
	0.09	0.9
	0.17	0.91
	0.77	0.91
	0.58	0.91
	0.76	0.92
	0.91
	0.81
	0.18
	0.74
	0.88
	0.34
	0.94
	0.15
	0.09
	0.94
	0.81
	0.61
	0.97
	0.92
	0.58
	0.2
	0.7
	0.23
	0.23
	0.92
	0.07
E	GC cells	GC cells+OXA	Coculture+OXA
AGS	1100000	782000	829000
	1120000	802000	854000
	1150000	782000	828000
	GC cells	GC cells+OXA	Coculture+OXA
HGC-27	834000	426000	726000
	814000	412000	751000
	797000	410000	705000
F	GC cells	GC cells+OXA	Coculture+OXA
AGS	14490.1	10579	14087.9
	14773.9	10679	14198.2
	14776.1	10832	14520.2
	GC cells	GC cells+OXA	Coculture+OXA
HGC-27	18052.6	12343.7	16510.7
	17751.9	12429	17118
	17794.5	12461.4	17386.4
G	GC cells			GC cells+OXA			Coculture+OXA
AGS	809	842	800	2858	2710	2901	2538	2220	2208
H	GC cells			GC cells+OXA			Coculture+OXA
HGC-27	8812	8750	8692	26558	26198	26772	20886	20826	20279
I	PINK1	GC cells	GC cells+OXA	Coculture+OXA		GC cells	GC cells+OXA	Coculture+OXA
AGS		1.0928	1.92693	1.34748	HGC-27	1.31203	1.80115	1.29708
		1.03778	1.45496	0.769435		0.744953	1.69388	0.816888
		0.869413	2.34513	1.0391		0.943018	2.07832	1.06006
	Parkin	GC cells	GC cells+OXA	Coculture+OXA		GC cells	GC cells+OXA	Coculture+OXA
		1.14876	2.06999	1.53461		1.19027	2.92292	2.11514
		0.684526	2.04935	1.43017		0.862866	2.41393	1.30655
		1.16671	1.8526	1.42269		0.946865	2.72261	2.12676

## Sheet: S4
B	OXA	OXA+CytoD		OXA	OXA+CytoD
AGS	6.866	1.947	HGC-27	20.7	9.968
	3.414	11.647		22.107	12.883
	4.21	11.699		32.334	27.645
	12.536	9.105		6.679	10.442
	10.593	14.177		7.561	0.802
	12.291	12.03		8.478	4.098
	11.364	6.836		7.217
	3.79			7.324
				5.851
				8.223
				4.629
				6.547
				9.504
				7.105
D	Control	OXA	OXA+MSC	OXA+MSC+Dyn		Control	OXA	OXA+MSC	OXA+MSC+Dyn
AGS	10.73	23.18	14.61	16.85	HGC-27	11.71	24	16.88	19.87
	9.32	27.17	14.67	19.74		12.98	26.27	16.8	20.05
	11.72	28.4	13	20.6		13.48	25.35	17.31	20.85

## Sheet: Figure 5
A	Vehicle	OXA		Vehicle	OXA		Vehicle	OXA
P1	2170	3340	P2	1750	5300	P3	2140	7730
Pa	2010	6220		1970	12600		2690	8730
	1820	4990		2870	126		1370	7490
	1690	4760		2820	6450		2830	5430
	1960	142		3060	10400		1950	4870
	3030	7070		2780	5960		3830	6660
	606	5500		308	9420		1920	8520
	1570	8460		2510	4820		2690	4780
	2940	8850		3830	2210		2370	5890
	2450	1210		2910	2030		2700	4580
	2070	8650		1810	2460		2880	3800
	1460	4320		1740	10100		3940	148
	3490	9030		1870	1540		203	6240
	2730	3570		1890	2010		3630	6180
	2590	5130		1540	1450		2420	2610
	3060	6750		1880	5830		1570	3220
B	Vehicle	OXA		Vehicle	OXA		Vehicle	OXA
PSR	5.512	17.467	α-SMA	1.794	23.512	I-collagen	5.135	35.683
	6.742	35.449		3.409	13.417		6.777	39.982
	6.541	39.336		5.108	16.432		6.17	23.849
E	Target	Sample	Cq	normalized
	cola3	MSCs	24.2225	0.998137
			24.3215	0.931938
			24.1223	1.06992
		MSCs+OXA	24.4123	0.982217
			24.4693	0.94418
			24.5294	0.905693
	Timp3	MSCs	25.7925	1.00255
			26.1219	0.797922
			25.5337	1.19952
		MSCs+OXA	25.839	1.08958
			25.7062	1.19463
			25.9442	1.013
	MMP2	MSCs	23.9715	1.15856
			24.5876	0.755914
			24.0655	1.08552
		MSCs+OXA	24.5159	0.891646
			24.1863	1.12053
			24.6939	0.788157
	Fn1	MSCs	31.6992	0.963712
			31.6942	0.967056
			31.5493	1.06923
		MSCs+OXA	31.571	1.18219
			31.6629	1.10928
			31.917	0.930146
	GAPDH	MSCs	20.6279
			20.4289
			20.1385
		MSCs+OXA	20.4284
			20.2485
			21.0182
G	Target	Sample	ct	normalized		Target	Sample	ct	normalized
AGS	cola3	MSC+OXA	23.8584	1.07875	HGC-27	cola3	MSC+OXA	23.8584	1.07875
			24.0383	0.952286				24.0383	0.952286
			24.0132	0.968959				24.0132	0.968959
		MSC+OXA+AGS	21.0242	7.54409			MSC+OXA+HGC-27	22.3864	9.14561
			21.3241	6.12813				22.5413	8.21431
			22.0862	3.61348				22.0243	11.7543
	Timp3	MSC+OXA	25.3693	0.888535		Timp3	MSC+OXA	25.3693	0.888535
			25.0701	1.09331				25.0701	1.09331
			25.1728	1.01815				25.1728	1.01815
		MSC+OXA+AGS	20.0229	35.449			MSC+OXA+HGC-27	22.8639	15.4188
			20.1438	32.6003				22.821	15.8843
			20.0232	35.4428				22.6308	18.1223
	Fn1	MSC+OXA	32.3947	1.12398		Fn1	MSC+OXA	32.3947	1.12398
			32.2038	1.28302				32.2038	1.28302
			33.3172	0.593005				33.3172	0.593005
		MSC+OXA+AGS	27.0452	44.9387			MSC+OXA+HGC-27	29.4234	26.9392
			27.6045	30.4983				29.8256	20.3851
			27.5523	31.622				29.7871	20.9354
	MMP2	MSC+OXA	23.2602	0.985043		MMP2	MSC+OXA	23.2602	0.985043
			23.2694	0.978791				23.2694	0.978791
			23.1872	1.03617				23.1872	1.03617
		MSC+OXA+AGS	20.2372	7.85185			MSC+OXA+HGC-27	22.9321	3.77911
			20.4571	6.74188				22.9731	3.6732
			20.6381	5.94688				22.7332	4.33772
	GAPDH	MSC+OXA	20.6481			GAPDH	MSC+OXA	20.6481
			19.5431					19.5431
			19.4832					19.4832
		MSC+OXA+AGS	20.0133				MSC+OXA+HGC-27	21.8332
			19.6533					21.0232
			19.9233					21.6532

## Sheet: S5
B	Control	OXA	OXA+MSC		Control	OXA	OXA+MSC
AGS	0.5	0.95	0.58	HGC-27	0.8	0.81	0.61
Lamp1	0.63	0.9	0.34		0.28	0.81	0.56
	0.89	0.92	0.56		0.57	0.67	0.32
	0.49	0.94	0.52		0.49	0.72	0.86
	0.73	0.94	0.52		0.36	0.66	0.13
	0.18	0.89	0.41		0.77	0.76	0.27
	0.32	0.77	0.53		0.27	0.44	0.62
	0.35	0.77	0.44		0.1	0.73	0.59
	0.55	0.11	0.14		0.28	0.84	0.29
	0.57	0.69	0.45		0.17	0.85	0.75
	0.29	0.46	0.69		0.17	0.88
	0.22	0.96	0.61		0.71	0.83
	0.64	0.89	0.69		0.57	0.65
	0.12	0.96	0.61		0.42	0.92
	0.65	0.8			0.45	0.57
	0.2	0.73			0.91	0.73
	0.83	0.95			0.61	0.84
	0.15	0.92			0.6	0.89
	0.68	0.54			0.77	0.84
	0.57	0.88			0.85	0.35
	0.28	0.64			0.23	0.69
	0.8	0.93			0.13	0.89
	0.77	0.92				0.64
	0.4	0.34				0.59
	0.12	0.96				0.81
	0.04	0.92				0.81
	0.44	0.7				0.81
	0.75	0.78				0.56
	0.5	0.8				0.84
	0.85	0.32
	0.88	0.84
	0.14	0.63
	0.3	0.5
	0.1	0.74
	0.37	0.84
	0.81	0.87
	0.1	0.5
	0.81	0.81
	0.52	0.82
	0.77	0.75
	0.74	0.55
	0.24	0.75
	0.26	0.53
	0.65	0.62
	0.51	0.49
	0.43	0.72
	0.14	0.74
	0.39	0.78
	0.4	0.23
	0.53	0.65
	0.33	0.71
	0.23	0.71
	0.66	0.39
	0.28	0.8
	0.16	0.52
	0.15	0.75
	0.56
	0.48
	0.55
	0.72
	0.67
	0.19
	0.2
	0.25
	0.66
	0.53
	0.67
	0.24
	0.18
	0.57
	0.87
	0.63
	0.38
	0.55
	0.57
	0.8
B	Control	OXA	OXA+MSC		Control	OXA	OXA+MSC
AGS	0.83	0.41	0.81	HGC-27	0.78	0.55	0.73
P62	0.87	0.77	0.73		0.48	0.46	0.56
	0.54	0.42	0.48		0.86	0.55	0.62
	0.9	0.87	0.72		0.65	0.28	0.53
	0.79	0.35	0.47		0.43	0.28	0.59
	0.45	0.16	0.42		0.69	0.47	0.26
	0.74	0.24	0.23		0.8	0.22	0.84
	0.73	0.77	0.6		0.68	0.44	0.74
	0.69	0.83	0.67		0.43	0.25	0.4
	0.77	0.21	0.55		0.73	0.63	0.54
	0.48	0.74	0.67		0.78	0.54	0.15
	0.71	0.23	0.37		0.79	0.59	0.51
	0.77	0.66	0.64		0.83	0.61	0.79
	0.81	0.79	0.16		0.59	0.45	0.22
	0.53	0.67	0.86		0.51	0.24	0.61
	0.75	0.74	0.26		0.48	0.79	0.11
	0.82	0.17	0.88		0.79	0.46	0.3
	0.32	0.68			0.71	0.13
	0.67	0.84			0.77	0.72
	0.66	0.91			0.55	0.3
	0.85	0.14			0.33	0.34
	0.78	0.67			0.68	0.18
	0.61	0.44			0.75	0.46
	0.85	0.87			0.6	0.53
	0.76	0.1			0.45	0.55
	0.82	0.14			0.78	0.28
	0.76	0.24			0.82	0.41
	0.33	0.52			0.74	0.49
	0.84	0.67			0.17	0.54
	0.64	0.59			0.85	0.51
	0.81	0.62			0.65
	0.82	0.53
	0.22	0.43
	0.64	0.51
	0.56	0.83
	0.64	0.32
	0.57	0.62
	0.9	0.1
	0.54	0.18
	0.58	0.19
	0.65	0.49
	0.88	0.64
	0.89	0.52
	0.84	0.7
	0.81	0.66
	0.29	0.82
	0.79	0.68
	0.4	0.84
	0.83	0.1
	0.68	0.85
	0.89	0.74
	0.64	0.75
	0.67	0.64
	0.48	0.1
	0.21
	0.38
	0.9
	0.76
	0.46
	0.64
	0.3
C	Control	OXA	OXA+MSC	OXA+MSC+PINK1-OE		Control	OXA	OXA+MSC	OXA+MSC+PINK1-OE
AGS	3.72	49.226	16.47	34.13	HGC-27	8.433	65.195	16.2442	47.952
	4.76	49.014	16.7	38.26		7.955	63.942	14.7843	45.387
	3.48	48.392	20.25	38.792		7.169	56.298	14.0777	45.039

## Sheet: Figure 6
B	5KPa			40KPa
RhoA	0.822409	1.4017	0.77589	1.71115	2.06685	1.63142
Rock1	1.11718	0.676534	1.20628	3.49331	2.57677	2.28267
LIMK1	0.924731	0.843046	1.23222	0.959978	1.14539	1.35093
p-LIMK1	1.34483	0.878142	0.777025	2.74171	2.94216	3.68101
C	5KPa	40KPa	40KPa+Y-27632		5KPa	40KPa	40KPa+Y-27632
AGS	1.078	8.863	3.157	HGC-27	7.711	16.774	10.894
	13.964	1.929	2.386		2.396	12.239	7.716
	6.925	10.682	12.076		10.84	17.93	19.565
	2.112	12.383	11.41		2.575	9.659	2.488
	0.813	5.057	10.6		8.563	11.018	1.87
	0.749	9.397	7.464		8.485	15.422	13.051
	1.812	11.064	5.737		1.981	14.054	5.173
	6.543	13.327	3.995		0.041	14.477	5.43
	9.279	4.243	3.651		0.201	8.454	3.791
	2.318	11.624	0.872		7.133	6.143	17.5
	3.856	13.773			8.41	10.249	7.912
	0.316	10.917			4.648	12.004	2.652
	6.332	14.125			13.383	22.394	12.56
	1.862	10.132			7.44		1.481
	5.301	14.094			10.912		1.008
	9.424				10.035		12.866
	2.035						7.672
	2.308						15.345
	0.177						5.703
							3.324
							3.702
							2.472
F	Soft	Stiff	Stiff+Y-27632
	23.246	126.276	50.366
	25.487	61.139	38.1
	25.297	83.139	43.707
	24.419	143.122	44.059
	21.889	84.466	48.209
	24.859	68.585	34.295
	25.178	58.577	51.735
	21.213	83.042	33.436
	21.997	65.057	32.455
	26.214	95.161	51.25
	26.823	87.199	33.941
	29.275	112.954	36.03
	23.404	71.921	39.083
	24.77	160.042	44.052
	28.302	57.734	38.098
	23.262	66.466	45.428
	28.167	122.673	55.023
	23.97	133.575	34.593
	34.503	59.41	33.262
	27.048	80.626	30.751
	24.53	78.902	31.925
	26.048	75.114	40.981
	26.535	82.613	33.498
	25.14	67.364	32.246
	26.361	117.397	46.111
	27.696	80.578	31.431
	26.304	62.587	33.047
	26.762	80.168	32.27
	27.139	66.728	35.032
	22.326	84.551	39.604
	25.184	69.604	33.928
	33.374	69.55	35.719
	23.338	62.052	39.11
	25.445	88.593	35.907
	31.183	61.272	39.929
	23.035	111.773	33.629
	33.325	80.524	32.545
	23.697	65.492	40.304
	27.898	97.163	38.368
	50.902	62.635	41.447
	23.497	79.443	36.644
	39.791	98.095	40.644
	26.615	75.471	34.937
	31.673	76.897	38.94
	37.908	101.494	31.304
	30.783	76.083	29.754
	26.453	102.461	33.71
	28.288	84.204	32.322
	38.92	62.507	99.957
	28.541	66.052	33.405
	23.992	72.686	32.133
	31.51	82.641	30.842
	22.166	66.175	29.653
	15.483	60.341	53.743
	13.16	57.014	42.154
	12.503	69.505	46.142
	12.307	78.061	51.631
	13.619	71.005	43.435
	12.24	68.739	45.459
	10.176	70.521	55.25
	11.997	60.82	43.96
	8.091	68.085	37.902
	11.873	61.379	52.656
	15.428	100.423	38.6
	8.581	59.38	47.341
	9.259	119.697	52.698
	7.685	88.433	81.07
	7.431	71.007	71.953
	8.275	58.032	78.943
	8.643	60.609	51.778
	8.494	57.129	45.147
	15.799	66.657	39.82
	10.916	59.036	54.399
	11.137	80.293	42.626
	8.946	55.027	56.356
	8.092	56.687	42.753
	7.926	67.287	38.853
	7.57	75.826	46.135
	7.373	61.253	51.407
	18.843	56.856	40.324
	8.379	69.37	63.345
	6.94	81.898	38.439
	10.128	56.171	39.482
	16.146	59.864	42.755
	11.152	65.363	44.73
	10.989	63.568	43.651
	13.895	64.017	39.471
	9.014	69.544	58.728
	8.409	59.632	41.748
	12.364	69.362	39.256
	9.038	57.88	41.972
	8.394	64.672	41.315
	10.472	62.573	73.903
	7.154	74.033	63.456
	9.775	77.44	42.456
	8.19	64.303	35.753
	12.226	63.961	38.616
	9.056	105.919	40.289
	10.742	103.903	39.074
	12.596	59.607	38.958
	9.716	63.047	39.971
	7.217	60.932	40.166
	11.245	76.224	57.974
	8.176	65.246	49.097
	7.962	109.555	40.511
	11.462	63.936	40.693
	9.974	59.199	38.434
	23.306	66.071	38.911
	16.196	57.885	37.467
	15.717	66.457	36.828
	8.012	60.911	38.835
	9.256	61.674	35.61
	8.992	74.099	35.885
	45.612	61.741	38.716
	25.953	121.346	41.988
	17.132	58.748	36.15
	16.928	62.463	34.967
	21.412	81.902	36.529
	16.741	126.675	36.988
	18.555	77.066	39.539
	16.312	63.847	35.244
	16.879	74.753	36.81
	16.801	58.7	36.324
	15.882	56.513	35.693
	19.518	184.079	38.028
	16.119	75.205	36.517
	16.969	130.385	41.027
	17.854	55.953	39.694
	16.553	93.217	35.86
	17.213	65.481	53.859
	17.366	132.553	46.732
	16.589	72.099	82.712
	16.752	62.688	41.135
	17.165	58.732	88.009
	16.752	63.687	40.57
	16.082	66.576	28.133
	15.981	78.784	35.267
	16.095	76.538	29.467
	15.997	72.698	32.758
	15.822	64.759	91.07
	16.624	102.977	76.33
	15.916	87.002	34.698
	16.97	86.99	37.167
	16.013	73.124	32.753
	15.868	68.085	45.229
	15.885	64.192	57.867
	15.757	80.954	16.517
	16.63	72.336	39.834
	16.188	57.752	30.225
	16.451	80.085	33.721
	1.308	59.394	8.327
	1.247	60.888	38.233
	11.984	61.32	14.743
	1.089	122.101	8.252
	30.739	71.993	19.385
	1.634	72.221	11.874
	1.974	71.097	40.171
	0.98	75.533	21.208
	4.219	71.63	40.367
	0.176	115.179	42.805
	2.138	79.04	9.343
	0.189	93.738	11.884
	0.858	99.265	7.088
	1.037	70.348	11.085
	12.441	62.453	22.061
	19.625	61.415	29.545
	7.79	96.897	45.64
	1.796	78.448	20.454
	0.755	71.075	24.829
	31.478	115.35	42.743
	24.749	52.845	20.54
	4.199	104.193	42.884
	35.935	80.692	39.178
	9.465	83.504	10.954
	26.132	62.27	41.724
	25.556	70.293	20.325
	29.403	58.455	34.754
	7.198	61.166	16.939
	9.659	79.232	38.949
	36.96	78.064	20.746
	25.943	86.535	37.586
	36.331	67.024	4.939
	36.817	62.184	15.676
	28.512	64.332	9.618
	27.887	166.576	39.239
	18.652	70.475	24.139
	4.505	76.335	22.966
	11.503	65.005	21.821
	10.457	73.617	14.88
	39.284	71.699	34.009
	2.219	59.487	0.497
	12.394	60.389	8.761
	10.575	69.605	38.525
	1.375	63.775	33.613
	11.625	60.111	4.668
	29.041	72.389	21.792
	15.976	73.202	7.977
	12.239	73.714	4.474
	32.467	66.166	9.1
	4.415	69.745	2.65
	1.338	70.361	2.794
	28.58	77.456	0.847
	34.767	60.457	39.109
	19.962	66.102	18.967
	2.068	65.775	4.456
	32.41	67.663	18.072
	20.465	82.841	5.219
	28.244	60.728	32.396
	2.433	85.007	1.144
	36.15	101.111	10.606
		78.579	23.296
		67.576
		66.64
		69.996
		74.887
		74.487
		64.037
		62.801
		65.493
		61.608
		61.02
		57.532
		71.973
		65.852
		69.526
		104.401
		60.237
		55.581
		64.101
		60.932
		69.863
		57.538
		69.382
		62.032
		58.979
		73.478
		61.015
		146.969
		90.147
		60.867
		62.573
		126.969
		73.206
		59.764
		113.209
		75.853
		67.012
		58.225
		59.818
		78.342
		60.121
		63.044
		71.907
		72.449
		71.759
		96.532
		80.842
		111.748
		72.467
		73.117
		61.514
		116.328
		158.214
		76.661
		91.975
		97.189
		68.965
		97.042
		62.634
		65.632
		133.591
		62.816
		67.118
		64.369
		79.467
		81.89
		81.738
		85.853
		62.669
		76.813
		59.678
		65.078
		61.8
		67.866
		59.622
		73.905
		64.251
		62.745
		64.624
		64.03
		69.594
		84.768
		68.868
		63.884
		70.35
		64.501
		57.464
		60.015
		73.947
		93.101
		72.921
		63.244
		98.204
		90.47
		62.034
		77.297
		66.131
		73.957
		108.097
		80.85
		62.031
		75.945
		75.891
		67.608
		45.057
		48.811
		57.616
		53.813
		57.944
		5.695
		44.412
		45.449
		59.934
		46.772
		52.935
		56.101
		51.25
		47.187
		4.177
		59.779
		45.955
		5.278
		49.608
		7.28
		50.598
		44.696
		52.862
		55.703
		6.751
		42.439
		36.873
		54.68
		1.032
		48.109
		36.408
		6.312
		35.097
		56.134
		38.635
		2.938
		38.662
		44.159
		43.625
		56.414
		8.33
		35.72
		9.481
		45.052
		9.241
		57.065
		38.503
		55.277
		58.316
		12.021
		53.974
		41.896
		44.512
		41.005
		9.832
		55.735
		58.421
		4.624
		9.491
		50.083
		43.478
		6.194
		4.274
		56.771
		8.728
		32.179
		29.989
		39.727
		0.354
		53.11
		25.274
		38.182
		5.761
		42.575
		30.076
		41.939
		48.091
		43.237
		27.079
		44.944
		2.484
		53.066
		50.702
		48.692
		55.716
		43.749
		9.512
		45.728
		49.182
		55.04
		25.826
		49.021
		59.345
		34.237
		51.799
		28.303
		2.345
		29.335
		56.795
		49.244
		30.057
		46.089
		38.753
		41.234
		36.097
		33.631
		44.075
		56.831
		46.691
H	5KPa	40KPa	40KPa+Y-27632
AGS	0.06	0.63	0.16
	0.35	0.69	0.21
	0.22	0.73	0.19
	0.01	0.51	0.2
	0.04	0.33	0.17
	0.08	0.53
	0.02
	5KPa	40KPa	40KPa+Y-27632
HGC-27	0.11	0.52	0.14
	0	0.45	0.39
	0	0.61	0.4
	0.31	0.54	0.36
	0.21	0.5	0.38
	0.34	0.55	0.4
		0.46
			40KPa+Y-27632
	5KPa		0.16
H	0.06	40KPa	0.21		5KPa	40KPa	40KPa+Y-27632
AGS	0.01	0.63	0.19	HGC-27	0.11	0.52	0.14
	0.04	0.69	0.2		0	0.45	0.39
	0.08	0.73	0.17		0	0.61	0.4
	0.02	0.51			0.31	0.54	0.36
		0.33			0.21	0.5	0.38
		0.53			0.34	0.55	0.4
						0.46

[truncated: 3 more sheets: S6, Figure 7, S7]
